# Supplementary material for: Dynamic stability and stepping strategies of young healthy adults walking on an oscillating treadmill
Source: PLoS One. 2019 Feb 13;14(2):e0212207. doi: 10.1371/journal.pone.0212207 (PMC6373955; doi:10.1371/journal.pone.0212207)
Supplement: S1 Data — (XLSX) [file pone.0212207.s001.xlsx]

## Sheet: ML MoS (m)
Subject	Control	RPY	P1	P2	P3	R1	R2	R3	ML1	ML2	ML3	AP1	AP2	AP3
YA2	0.0154919	0.0348437	0.0232343	0.0174826	0.0208316	0.0200519	0.0205092	0.0230239	0.0213849	0.0191181	0.0325719	0.0241321	0.0209379	0.0164284
YA3	0.0219925	0.0522027	0.0244612	0.0311432	0.0408087	0.0229111	0.0289786	0.0442617	0.0163361	0.0207353	0.0298006	0.0188968	0.0206778	0.0211152
YA4	0.0316392	0.0448132	0.0280874	0.0330886	0.0369654	0.0225178	0.0360709	0.0387047	0.0264182	0.0237706	0.0327218	0.0213235	0.0299609	0.0295786
YA5	0.015064	0.0410425	0.0244013	0.0306988	0.0372407	0.0262694	0.0227328	0.0291879	0.0199018	0.0269584	0.0271889	0.0202379	0.0218003	0.0256869
YA6	0.0314244	0.044661	0.0288527	0.0394615	0.055544	0.0340871	0.0501481	0.0467605	0.0329468	0.0433315	0.0386482	0.0227083	0.0303862	0.0362505
YA7	0.0228964	0.0370863	0.0227882	0.0218456	0.0200009	0.0251985	0.0262288	0.0292784	0.0196052	0.0268944	0.0299704	0.0279529	0.0200092	0.0211107
YA8	0.0467779	0.0499816	0.0358802	0.034216	0.0388316	0.0323577	0.0294729	0.0331553	0.0285042	0.0287486	0.037644	0.0332752	0.0278992	0.0289191
YA9	0.0287025	0.0403982	0.0338737	0.0387626	0.0340234	0.029113	0.0299591	0.0348002	0.0293448	0.0394128	0.0327811	0.0270548	0.0258321	0.0290535
YA10	0.0311601	0.0540579	0.0297953	0.0397645	0.0482332	0.0380897	0.0389832	0.0464491	0.041627	0.0366039	0.0362356	0.0266903	0.0290836	0.0387922
YA11	0.0296132	0.037826	0.0264379	0.0347619	0.035945	0.0245611	0.029886	0.0331077	0.0229524	0.0298203	0.0283458	0.0246172	0.0213098	0.0253892
YA12	0.031254	0.0485241	0.0397033	0.0469872	0.0459376	0.0279492	0.0314775	0.03373	0.0240209	0.0280694	0.0340895	0.0292256	0.035697	0.0364462
YA13	0.0379685	0.0526303	0.0415407	0.0494411	0.0447474	0.0457019	0.044775	0.0466289	0.0402402	0.042578	0.0472022	0.0507089	0.0436564	0.037399
YA14	0.0214252	0.033086	0.0255452	0.0344152	0.0326352	0.025933	0.0275743	0.029966	0.0176338	0.0209234	0.0211337	0.0242202	0.0166646	0.0262745
YA16	0.0379164	0.0363872	0.0419072	0.0326976	0.0465639	0.0286231	0.0318054	0.0444046	0.0352951	0.0229062	0.0365294	0.0385706	0.0330632	0.0305926
YA17	0.0158819	0.0377409	0.0300822	0.0280946	0.0248594	0.0201626	0.0363953	0.0284463	0.0246571	0.0180978	0.0237148	0.016618	0.0160978	0.0148117

## Sheet: ML MoS CoV (%)
Subject	Control	RPY	P1	P2	P3	R1	R2	R3	ML1	ML2	ML3	AP1	AP2	AP3
YA2	55.1639	71.5904	62.6984	57.9598	67.436	69.5598	79.2513	79.1972	54.0935	64.8611	67.3605	47.8187	48.3092	67.4216
YA3	38.5934	104.311	52.4354	43.4147	46.5863	70.6944	68.4097	61.4305	62.8924	57.0974	147.28	69.5417	64.7166	68.263
YA4	30.3196	62.1642	37.7502	39.4608	36.5237	56.139	46.8329	49.9016	37.4725	44.8201	40.2783	41.1712	29.7118	29.5036
YA5	64.7535	82.7818	66.1024	51.1884	45.7105	54.311	66.2013	61.9098	66.9363	60.46	65.1684	66.7794	76.0825	67.0251
YA6	36.9607	76.6985	49.9622	44.94	32.437	41.9853	38.5912	49.4715	41.8739	38.627	45.5045	54.6084	41.6871	48.7433
YA7	49.4825	76.8952	57.8464	67.4311	72.8627	52.4077	56.1467	62.213	62.7091	67.9009	131.406	50.0935	60.4207	50.0259
YA8	16.1448	69.0486	43.9752	53.9761	38.3867	49.3126	51.5226	64.2068	49.141	44.2036	55.6288	102.83	52.6673	54.0042
YA9	28.2728	64.2256	38.9667	119.817	36.1285	44.9888	50.537	56.8652	40.6012	48.4947	47.9035	32.7503	37.5543	31.5678
YA10	25.0559	60.9189	38.3291	25.2635	27.9964	53.5429	30.5217	42.5443	45.5624	45.1881	46.8004	38.9861	39.1334	42.6776
YA11	39.0579	72.0378	52.6996	35.3569	38.4079	53.7583	54.1082	51.8246	56.495	143.535	63.3855	48.8962	61.2348	56.5896
YA12	28.6509	74.3167	28.7689	29.9264	37.1171	39.8295	50.2213	54.5359	41.5843	42.29	69.5802	23.8492	31.0689	33.9132
YA13	32.3346	59.1658	38.8534	47.7156	35.369	35.8717	35.4583	47.916	33.9588	35.179	39.3727	147.217	25.6886	34.5424
YA14	64.645	66.7484	56.4332	50.3238	60.6029	56.6294	66.939	59.9403	69.9353	65.4205	73.8876	59.8393	73.5564	61.6244
YA16	31.0229	59.5305	32.5396	38.7339	43.5983	52.3069	48.4556	50.6778	38.4891	60.6115	55.9867	23.9626	39.3621	32.6591
YA17	67.299	67.9659	46.2596	49.3495	62.0995	64.4905	49.5809	69.7689	75.5146	70.0179	60.8637	61.3882	98.6091	69.0476

## Sheet: Step Width (%LL)
Subject	Control	RPY	P1	P2	P3	R1	R2	R3	ML1	ML2	ML3	AP1	AP2	AP3
YA2	0.239859	0.297928	0.291718	0.277262	0.275078	0.296404	0.29552	0.285209	0.247876	0.292582	0.184435	0.257001	0.250338	0.293119
YA3	0.201819	0.272288	0.200519	0.196527	0.206064	0.235315	0.235188	0.245759	0.228327	0.232667	0.245387	0.221378	0.203249	0.20676
YA4	0.164834	0.167605	0.136124	0.14362	0.139752	0.143548	0.19095	0.161246	0.152443	0.15226	0.18074	0.130684	0.127001	0.147137
YA5	0.185811	0.26727	0.215699	0.241827	0.221995	0.234517	0.239534	0.234517	0.235416	0.234152	0.248979	0.2207	0.245176	0.238485
YA6	0.122963	0.188429	0.15815	0.160186	0.157113	0.147532	0.2021	0.164719	0.159862	0.173567	0.163422	0.141617	0.142044	0.15009
YA7	0.1505	0.209788	0.162042	0.155673	0.169948	0.178903	0.16601	0.17859	0.168564	0.201163	0.191982	0.154366	0.170023	0.152461
YA8	0.133692	0.18697	0.157046	0.139398	0.159183	0.146941	0.147309	0.154506	0.14675	0.153542	0.173518	0.143255	0.14229	0.153715
YA9	0.141816	0.144681	0.140911	0.151699	0.138298	0.133476	0.14417	0.156845	0.136031	0.174635	0.128205	0.110006	0.121272	0.122733
YA10	0.180686	0.238806	0.177248	0.183972	0.218938	0.203454	0.234398	0.233103	0.204694	0.22526	0.212816	0.168358	0.17987	0.195951
YA11	0.135739	0.139298	0.127593	0.132201	0.131111	0.121985	0.139176	0.11978	0.130326	0.148371	0.162774	0.132512	0.12408	0.124179
YA12	0.210136	0.254189	0.207767	0.220754	0.20867	0.216151	0.221975	0.219461	0.207606	0.225769	0.230991	0.187138	0.212126	0.210274
YA13	0.0938413	0.142335	0.0951243	0.125039	0.119826	0.12945	0.124999	0.113663	0.10177	0.118132	0.144289	0.111709	0.126807	0.104325
YA14	0.092606	0.116126	0.121506	0.175599	0.137865	0.12267	0.133268	0.0900216	0.0992758	0.122551	0.110655	0.111648	0.0876923	0.12131
YA16	0.16221	0.146965	0.162821	0.146359	0.187509	0.146739	0.14973	0.184419	0.149561	0.134098	0.171307	0.150825	0.15203	0.133968
YA17	0.187794	0.25196	0.190734	0.183866	0.198535	0.210176	0.252191	0.239262	0.209062	0.196278	0.217023	0.203092	0.17765	0.181154

## Sheet: Step Length (%LL)
Subject	Control	RPY	P1	P2	P3	R1	R2	R3	ML1	ML2	ML3	AP1	AP2	AP3
YA2	0.518967	0.40697	0.444348	0.425308	0.395317	0.477688	0.470439	0.437835	0.515735	0.484068	0.513085	0.498748	0.50229	0.474683
YA3	0.476283	0.393554	0.42211	0.394221	0.361626	0.432374	0.407223	0.359923	0.450613	0.443408	0.425046	0.449808	0.423403	0.437796
YA4	0.492091	0.419198	0.465848	0.445258	0.42894	0.469138	0.465683	0.445086	0.467085	0.479318	0.453722	0.483288	0.464454	0.461632
YA5	0.496729	0.390064	0.44429	0.410048	0.373217	0.454377	0.4402	0.454377	0.455757	0.449335	0.441277	0.465313	0.445526	0.437402
YA6	0.448468	0.417854	0.447478	0.438736	0.350404	0.450706	0.402777	0.406173	0.463517	0.420335	0.444666	0.494154	0.453809	0.455986
YA7	0.502129	0.399824	0.447131	0.43686	0.418718	0.450649	0.444451	0.412208	0.459442	0.453388	0.433722	0.471173	0.468921	0.454235
YA8	0.589556	0.492482	0.524713	0.502621	0.476327	0.552424	0.539406	0.524324	0.537218	0.536888	0.520171	0.531263	0.542613	0.532228
YA9	0.544815	0.474933	0.499843	0.480386	0.47008	0.519938	0.511706	0.501038	0.510444	0.485006	0.509806	0.529312	0.520094	0.506243
YA10	0.618484	0.539276	0.595316	0.580263	0.568692	0.589134	0.571157	0.548846	0.57674	0.577634	0.570673	0.597945	0.603469	0.579875
YA11	0.644353	0.597313	0.640454	0.586247	0.579422	0.648168	0.641693	0.610132	0.650747	0.63729	0.635207	0.641474	0.643601	0.643235
YA12	0.561231	0.487776	0.516149	0.500223	0.474316	0.54493	0.534853	0.523345	0.544672	0.537683	0.522764	0.545844	0.519953	0.525903
YA13	0.595725	0.536316	0.568555	0.568118	0.568293	0.566479	0.564764	0.565548	0.569949	0.558059	0.553945	0.561845	0.555317	0.576832
YA14	0.533598	0.455187	0.495825	0.495428	0.464039	0.492708	0.467897	0.491295	0.518229	0.489299	0.503836	0.515702	0.524439	0.491969
YA16	0.58695	0.549949	0.576673	0.581317	0.544803	0.589376	0.570124	0.548789	0.565037	0.582161	0.563192	0.577402	0.57495	0.577509
YA17	0.644419	0.561159	0.613257	0.586391	0.561928	0.632409	0.612334	0.616228	0.64027	0.62905	0.605156	0.619833	0.625463	0.630071

## Sheet: Step Frequency (steps per min)
Subject	Control	RPY	P1	P2	P3	R1	R2	R3	ML1	ML2	ML3	AP1	AP2	AP3
YA2	100.026	124.575	114.958	122.49	120.948	107.361	110.602	114.676	99.2336	105.941	120.445	103.591	104.682	108.221
YA3	106.676	124.312	117.985	123.628	130.996	113.58	120.867	134.9	107.892	108.618	117.145	108.856	118.017	111.911
YA4	104.62	119.542	109.843	112.281	116.871	110.265	110.723	114.428	110.477	104.502	112.003	105.074	108.706	110.694
YA5	108.819	134.035	122.693	130.673	140.771	117.145	120.164	117.145	118.475	117.018	120.718	116.194	119.703	121.983
YA6	115.78	120.655	116.194	118.377	146.346	115.082	125.263	125.809	112.748	120.49	114.332	102.773	116.515	113.768
YA7	112.315	135.684	120.62	126.435	128.499	120.75	123.697	133.005	121.481	119.672	127.303	118.834	117.272	122.02
YA8	159.606	116.033	109.511	114.523	116.827	105.215	107.417	108.703	109.12	107.654	112.066	108.703	108.548	110.448
YA9	106.95	118.884	114.8	121.814	119.016	109.002	114.523	114.8	113.148	118.964	114.646	108.792	111.944	113.085
YA10	102.46	117.725	108.038	108.767	112.222	106.922	111.881	115.716	111.697	109.662	110.784	107.598	105.187	110.327
YA11	97.2973	104.419	98.8649	103.816	103.902	98.1526	98.8879	102.573	97.939	99.3997	99.2336	97.2177	98.7794	98.0489
YA12	126.473	143.564	135.126	140.541	148.466	130.24	132.084	132.935	128.781	130.996	136.959	128.57	136.468	134.551
YA13	109.388	118.822	114.748	114.238	113.271	111.73	113.895	114.969	114.178	115.968	118.672	117.145	116.739	111.697
YA14	106.487	122.987	113.644	122.662	121.814	114.239	120.952	115.716	110.054	117.919	114.87	111.484	112.531	114.736
YA16	130.785	142.133	133.005	130.713	142.881	129.204	136.242	140.457	136.021	134.07	138.539	136.813	136.772	134.9
YA17	137.929	152.755	145.862	148.974	152.959	134.735	145.147	146.468	142.919	143.484	148.955	142.506	142.31	142.208
